# Supplementary material for: Potential Candidate Molecule of Photosystem II Inhibitor Herbicide—Brassicanate A Sulfoxide
Source: Int J Mol Sci. 2024 Feb 18;25(4):2400. doi: 10.3390/ijms25042400 (PMC10889811; doi:10.3390/ijms25042400)
Supplement: Supplementary file 1 [file ijms-25-02400-s001.zip]

Archive with 1 entries (1 files):
- ijms-2862551-supplementary.pdf
